# Supplementary material for: Inferring fungal growth rates from optical density data
Source: PLoS Comput Biol. 2024 May 16;20(5):e1012105. doi: 10.1371/journal.pcbi.1012105 (PMC11098479; doi:10.1371/journal.pcbi.1012105)
Supplement: S1 Dataset — (XLSX) [file pcbi.1012105.s002.xlsx]

## Sheet: Plate 1 - Data from OD reader
Software Version	2.04.11
Plate Number	Plate 1
Date	2020-09-23
Time	14:34:25
Reader Type:	Synergy 2
Reader Serial Number:	271374
Reading Type	Reader
Procedure Details
Plate Type	96 WELL PLATE
Set Temperature	Setpoint 37°C
	Preheat before moving to next step
Start Kinetic	Runtime 48:00:00 (HH:MM:SS), Interval 1:00:00, 49 Reads
Read	Absorbance Endpoint
	Full Plate
	Wavelengths: 600
	Read Speed: Normal, Delay: 100 msec, Measurements/Data Point: 8
End Kinetic
600			A=2x10^5		B = 2x10^4		C= 2x10^3		D=2x10^2		E=0		F1 = 2x10^5	F2 = 2x10^2	G1 = 2x10^4	G2= 0	H1 = 2x10^3
	Time	T° 600	A1	A2	B1	B2	C1	C2	D1	D2	E1	E2	F1	F2	G1	G2	H1	H2
	0	30.5	0.129	0.137	0.129	0.139	0.129	0.126	0.13	0.124	0.12	0.121	0.126	0.13	0.121	0.116	0.125	0.13
	1	37	0.135	0.141	0.132	0.142	0.135	0.131	0.133	0.129	0.122	0.128	0.131	0.135	0.123	0.123	0.126	0.134
	2	37	0.138	0.143	0.134	0.143	0.139	0.134	0.134	0.132	0.124	0.129	0.132	0.137	0.125	0.124	0.128	0.135
	3	37	0.139	0.145	0.135	0.144	0.141	0.136	0.135	0.134	0.125	0.129	0.135	0.138	0.126	0.125	0.129	0.136
	4	37	0.141	0.147	0.135	0.144	0.142	0.138	0.136	0.134	0.125	0.129	0.138	0.138	0.126	0.125	0.129	0.136
	5	37	0.145	0.151	0.137	0.146	0.143	0.138	0.136	0.135	0.125	0.129	0.145	0.138	0.127	0.125	0.13	0.136
	6	37	0.149	0.154	0.138	0.147	0.143	0.139	0.137	0.135	0.126	0.129	0.155	0.139	0.129	0.125	0.13	0.136
	7	36.9	0.157	0.159	0.14	0.148	0.143	0.138	0.138	0.134	0.127	0.13	0.167	0.139	0.131	0.125	0.13	0.136
	8	37	0.167	0.17	0.143	0.15	0.143	0.139	0.138	0.134	0.127	0.13	0.18	0.14	0.133	0.126	0.131	0.136
	9	37	0.177	0.183	0.146	0.154	0.143	0.139	0.139	0.134	0.128	0.13	0.193	0.14	0.138	0.126	0.132	0.135
	10	37	0.188	0.194	0.152	0.159	0.142	0.138	0.139	0.134	0.129	0.131	0.204	0.141	0.147	0.126	0.133	0.135
	11	37	0.196	0.205	0.162	0.167	0.142	0.138	0.139	0.134	0.129	0.131	0.214	0.141	0.161	0.127	0.134	0.135
	12	37	0.203	0.215	0.176	0.181	0.141	0.139	0.138	0.133	0.129	0.131	0.225	0.141	0.175	0.125	0.135	0.134
	13	37	0.212	0.23	0.187	0.2	0.141	0.139	0.138	0.133	0.129	0.131	0.233	0.141	0.188	0.124	0.137	0.134
	14	37	0.222	0.252	0.197	0.215	0.141	0.139	0.138	0.133	0.13	0.131	0.241	0.141	0.204	0.125	0.14	0.134
	15	37	0.234	0.276	0.206	0.231	0.141	0.138	0.137	0.133	0.132	0.132	0.252	0.141	0.22	0.124	0.147	0.134
	16	37	0.248	0.302	0.221	0.246	0.141	0.138	0.137	0.132	0.131	0.133	0.264	0.141	0.234	0.124	0.156	0.134
	17	37	0.263	0.334	0.235	0.262	0.142	0.138	0.137	0.132	0.13	0.131	0.279	0.141	0.248	0.124	0.17	0.134
	18	36.9	0.277	0.367	0.25	0.277	0.142	0.138	0.137	0.132	0.132	0.131	0.29	0.141	0.261	0.124	0.187	0.134
	19	37	0.295	0.387	0.266	0.293	0.143	0.138	0.137	0.132	0.131	0.131	0.302	0.14	0.271	0.124	0.204	0.134
	20	37	0.315	0.391	0.279	0.305	0.144	0.138	0.137	0.132	0.132	0.131	0.31	0.14	0.279	0.124	0.218	0.134
	21	37	0.338	0.392	0.289	0.315	0.144	0.139	0.137	0.132	0.132	0.131	0.317	0.14	0.286	0.124	0.231	0.135
	22	37	0.359	0.398	0.297	0.322	0.143	0.138	0.138	0.132	0.133	0.13	0.326	0.139	0.295	0.124	0.243	0.135
	23	37	0.38	0.411	0.306	0.333	0.143	0.138	0.138	0.131	0.132	0.13	0.339	0.139	0.308	0.124	0.253	0.134
	24	37	0.399	0.427	0.317	0.345	0.143	0.138	0.137	0.131	0.133	0.13	0.356	0.139	0.322	0.124	0.265	0.134
	25	37	0.419	0.453	0.329	0.359	0.142	0.139	0.137	0.131	0.132	0.129	0.374	0.139	0.331	0.123	0.276	0.135
	00:00:00
	00:00:00
	00:00:00
	00:00:00
	00:00:00
	00:00:00
	00:00:00
	00:00:00
	00:00:00
	00:00:00
	00:00:00
	00:00:00
	00:00:00
	00:00:00
	00:00:00
	00:00:00
	00:00:00
	00:00:00
	00:00:00
	00:00:00
	00:00:00
	00:00:00
	00:00:00

## Sheet: Bio rep 3 28.09
Software Version	2.04.11
Plate Number	Plate 1
Date	2020-09-28
Time	12:37:36
Reader Type:	Synergy 2
Reader Serial Number:	271374
Reading Type	Reader
Procedure Details
Plate Type	96 WELL PLATE
Set Temperature	Setpoint 37°C
	Preheat before moving to next step
Start Kinetic	Runtime 48:00:00 (HH:MM:SS), Interval 1:00:00, 49 Reads
Read	Absorbance Endpoint
	Full Plate
	Wavelengths: 600
	Read Speed: Normal, Delay: 100 msec, Measurements/Data Point: 8
End Kinetic
600			A=2x10^5		B = 2x10^4		C= 2x10^3		D=2x10^2		E=0		F1 = 2x10^5	F2 = 2x10^2	G1 = 2x10^4	G2= 0	H1 = 2x10^3
	Time	T° 600	A1	A2	B1	B2	C1	C2	D1	D2	E1	E2	F1	F2	G1	G2	H1	H2
	0	37	0.138	0.13	0.123	0.124	0.129	0.136	0.123	0.127	0.125	0.125	0.144	0.125	0.127	0.135	0.123	0.125
	1	37	0.138	0.132	0.125	0.13	0.134	0.139	0.126	0.128	0.131	0.129	0.147	0.13	0.13	0.137	0.127	0.131
	2	37	0.138	0.132	0.125	0.132	0.137	0.14	0.129	0.129	0.133	0.129	0.149	0.13	0.133	0.137	0.128	0.132
	3	37	0.138	0.133	0.126	0.134	0.139	0.14	0.129	0.129	0.135	0.13	0.151	0.13	0.134	0.136	0.13	0.132
	4	37	0.139	0.134	0.128	0.135	0.141	0.141	0.129	0.129	0.136	0.13	0.153	0.131	0.137	0.137	0.131	0.132
	5	37	0.139	0.136	0.131	0.136	0.142	0.141	0.13	0.13	0.137	0.13	0.156	0.131	0.138	0.137	0.132	0.132
	6	37	0.141	0.14	0.134	0.136	0.143	0.138	0.13	0.13	0.138	0.13	0.159	0.131	0.14	0.137	0.132	0.132
	7	37	0.143	0.147	0.135	0.137	0.144	0.139	0.131	0.131	0.139	0.131	0.165	0.132	0.141	0.138	0.133	0.132
	8	37	0.147	0.161	0.138	0.138	0.146	0.139	0.132	0.132	0.14	0.132	0.173	0.133	0.143	0.139	0.133	0.131
	9	37	0.153	0.183	0.14	0.139	0.146	0.139	0.132	0.132	0.141	0.132	0.184	0.133	0.144	0.139	0.132	0.13
	10	37	0.167	0.209	0.145	0.141	0.148	0.139	0.133	0.133	0.142	0.133	0.195	0.133	0.148	0.14	0.133	0.13
	11	37	0.184	0.226	0.15	0.144	0.149	0.139	0.134	0.133	0.143	0.133	0.205	0.133	0.153	0.14	0.133	0.13
	12	37	0.202	0.226	0.16	0.149	0.149	0.14	0.134	0.133	0.145	0.133	0.214	0.134	0.159	0.14	0.133	0.13
	13	37	0.22	0.234	0.174	0.159	0.15	0.14	0.135	0.132	0.145	0.133	0.22	0.133	0.17	0.14	0.133	0.13
	14	36.9	0.233	0.249	0.191	0.174	0.15	0.139	0.135	0.132	0.146	0.133	0.228	0.134	0.186	0.14	0.133	0.13
	15	37	0.247	0.272	0.205	0.194	0.151	0.139	0.136	0.132	0.146	0.132	0.235	0.134	0.2	0.14	0.133	0.13
	16	37	0.263	0.292	0.22	0.216	0.154	0.14	0.134	0.132	0.146	0.132	0.243	0.134	0.213	0.14	0.133	0.129
	17	37	0.279	0.298	0.238	0.238	0.158	0.141	0.134	0.132	0.146	0.132	0.251	0.134	0.226	0.14	0.133	0.129
	18	37	0.293	0.297	0.255	0.259	0.163	0.143	0.136	0.132	0.147	0.132	0.26	0.135	0.239	0.14	0.134	0.129
	19	37	0.302	0.303	0.273	0.277	0.167	0.151	0.135	0.132	0.148	0.131	0.272	0.134	0.253	0.14	0.132	0.129
	20	37	0.31	0.299	0.291	0.295	0.179	0.169	0.136	0.132	0.147	0.131	0.287	0.134	0.268	0.14	0.132	0.129
	21	37	0.318	0.295	0.307	0.311	0.196	0.196	0.137	0.132	0.148	0.131	0.304	0.134	0.284	0.14	0.133	0.129
	22	37	0.325	0.303	0.317	0.325	0.216	0.223	0.137	0.131	0.148	0.131	0.324	0.134	0.298	0.14	0.136	0.128
	23	37	0.334	0.325	0.328	0.338	0.235	0.244	0.138	0.131	0.148	0.131	0.346	0.134	0.31	0.14	0.144	0.128
	24	37	0.346	0.358	0.338	0.347	0.25	0.266	0.138	0.131	0.147	0.13	0.367	0.133	0.321	0.139	0.155	0.128
	25	37	0.356	0.373	0.348	0.357	0.261	0.285	0.136	0.131	0.147	0.13	0.39	0.133	0.334	0.139	0.169	0.128
	00:00:00
	00:00:00
	00:00:00
	00:00:00
	00:00:00
	00:00:00
	00:00:00
	00:00:00
	00:00:00
	00:00:00
	00:00:00
	00:00:00
	00:00:00
	00:00:00
	00:00:00
	00:00:00
	00:00:00
	00:00:00
	00:00:00
	00:00:00
	00:00:00
	00:00:00
	00:00:00
