# Supplementary material for: Inferring fungal growth rates from optical density data
Source: PLoS Comput Biol. 2024 May 16;20(5):e1012105. doi: 10.1371/journal.pcbi.1012105 (PMC11098479; doi:10.1371/journal.pcbi.1012105)
Supplement: S2 Dataset — (XLSX) [file pcbi.1012105.s003.xlsx]

## Sheet: Plate 1 - Sheet1
Software Version	2.04.11
Plate Number	Plate 1
Date	2020-09-24
Time	16:08:04
Reader Type:	Synergy 2
Reader Serial Number:	271374
Reading Type	Reader
Procedure Details
Plate Type	96 WELL PLATE
Set Temperature	Setpoint 37°C
	Preheat before moving to next step
Start Kinetic	Runtime 48:00:00 (HH:MM:SS), Interval 1:00:00, 49 Reads
Read	Absorbance Endpoint
	Full Plate
	Wavelengths: 600
	Read Speed: Normal, Delay: 100 msec, Measurements/Data Point: 8
End Kinetic
600
	Time	T° 600	A1	A2	B1	B2	C1	C2	D1	D2	E1	E2	F1	F2	G1	G2	H1	H2
	0	37	0.126	0.12	0.118	0.129	0.122	0.124	0.122	0.128	0.123	0.118	0.126	0.126	0.124	0.119	0.129	0.122
	1	37	0.128	0.128	0.123	0.129	0.126	0.127	0.126	0.133	0.126	0.12	0.128	0.128	0.126	0.129	0.133	0.122
	2	37	0.129	0.131	0.124	0.132	0.128	0.128	0.127	0.129	0.127	0.122	0.132	0.13	0.127	0.132	0.133	0.124
	3	37	0.129	0.135	0.124	0.133	0.129	0.129	0.128	0.129	0.128	0.123	0.132	0.13	0.128	0.134	0.134	0.125
	4	37	0.131	0.137	0.125	0.135	0.129	0.13	0.129	0.13	0.128	0.123	0.134	0.131	0.129	0.136	0.135	0.125
	5	37	0.131	0.138	0.126	0.135	0.13	0.131	0.13	0.13	0.129	0.123	0.136	0.131	0.129	0.137	0.135	0.125
	6	37	0.132	0.139	0.126	0.136	0.131	0.132	0.131	0.131	0.129	0.124	0.139	0.132	0.13	0.139	0.135	0.125
	7	37	0.133	0.139	0.127	0.137	0.132	0.132	0.132	0.132	0.13	0.125	0.143	0.133	0.131	0.14	0.136	0.125
	8	37	0.135	0.139	0.128	0.138	0.133	0.133	0.134	0.132	0.131	0.125	0.151	0.134	0.132	0.141	0.137	0.126
	9	36.9	0.138	0.138	0.129	0.138	0.133	0.134	0.135	0.133	0.131	0.125	0.163	0.135	0.133	0.141	0.137	0.126
	10	37	0.141	0.138	0.129	0.138	0.133	0.134	0.136	0.133	0.132	0.125	0.181	0.135	0.135	0.142	0.137	0.126
	11	37	0.149	0.139	0.13	0.138	0.134	0.134	0.137	0.134	0.132	0.125	0.198	0.136	0.137	0.142	0.138	0.126
	12	37	0.162	0.139	0.13	0.137	0.133	0.134	0.138	0.133	0.132	0.126	0.211	0.136	0.139	0.143	0.138	0.127
	13	37	0.173	0.141	0.13	0.137	0.133	0.134	0.138	0.133	0.132	0.125	0.223	0.136	0.142	0.143	0.138	0.126
	14	37	0.185	0.146	0.132	0.136	0.134	0.133	0.138	0.134	0.133	0.126	0.238	0.137	0.149	0.143	0.138	0.127
	15	37	0.199	0.153	0.134	0.136	0.134	0.133	0.138	0.133	0.132	0.126	0.254	0.137	0.159	0.143	0.138	0.127
	16	37	0.213	0.163	0.138	0.135	0.134	0.133	0.139	0.133	0.132	0.126	0.271	0.137	0.172	0.143	0.138	0.127
	17	37	0.228	0.179	0.149	0.136	0.133	0.132	0.138	0.133	0.132	0.125	0.288	0.137	0.19	0.143	0.138	0.127
	18	37	0.241	0.195	0.165	0.139	0.133	0.133	0.137	0.133	0.132	0.125	0.306	0.137	0.206	0.143	0.138	0.127
	19	37	0.251	0.212	0.184	0.148	0.133	0.132	0.138	0.133	0.132	0.125	0.321	0.137	0.219	0.143	0.138	0.127
	20	37	0.26	0.226	0.203	0.166	0.134	0.132	0.136	0.133	0.131	0.125	0.33	0.137	0.231	0.143	0.138	0.127
	21	37	0.27	0.234	0.218	0.196	0.134	0.133	0.136	0.133	0.13	0.125	0.34	0.137	0.243	0.143	0.137	0.127
	22	37	0.279	0.24	0.231	0.227	0.135	0.132	0.136	0.133	0.13	0.125	0.354	0.137	0.256	0.143	0.137	0.127
	23	36.9	0.288	0.24	0.241	0.254	0.134	0.133	0.136	0.133	0.13	0.125	0.37	0.137	0.268	0.143	0.136	0.127
	24	37	0.301	0.246	0.251	0.273	0.134	0.132	0.136	0.133	0.13	0.125	0.389	0.136	0.28	0.144	0.137	0.127
	25
	00:00:00
	00:00:00
	00:00:00
	00:00:00
	00:00:00
	00:00:00
	00:00:00
	00:00:00
	00:00:00
	00:00:00
	00:00:00
	00:00:00
	00:00:00
	00:00:00
	00:00:00
	00:00:00
	00:00:00
	00:00:00
	00:00:00
	00:00:00
	00:00:00
	00:00:00
	00:00:00
