# Supplementary material for: Inferring fungal growth rates from optical density data
Source: PLoS Comput Biol. 2024 May 16;20(5):e1012105. doi: 10.1371/journal.pcbi.1012105 (PMC11098479; doi:10.1371/journal.pcbi.1012105)
Supplement: S3 Dataset — (XLSX) [file pcbi.1012105.s004.xlsx]

## Sheet: 2X10^4
Time	Length	Length	Length
0
1
2
3
4	4.411		7.312
5	7.977	4.216	13.734
6	9.179	8.488	26.6
7	9.719	11.837	31.64
8	11.407	13.642	44.552
9	14.359	19.77	49.561
10	14.359	22.348	57.718
11	14.359	26.944	66.273
12	14.359	35.512	76.767
13	17.226	44.167	89.304
14	22.035	15.477	104.092
15	28.928	75.024	121.478
16	42.745	91.691	144.089
17	54.272	112.088	165.656
18	68.428	133.258	190.367
19
20
21
22
23
24
