# Supplementary material for: Inferring fungal growth rates from optical density data
Source: PLoS Comput Biol. 2024 May 16;20(5):e1012105. doi: 10.1371/journal.pcbi.1012105 (PMC11098479; doi:10.1371/journal.pcbi.1012105)
Supplement: S4 Dataset — (XLSX) [file pcbi.1012105.s005.xlsx]

## Sheet: Sheet1
Time (hrs	nuclei
0	1
1	1
2	1
3	1
4	1
5	2
6	2
7	4
8	8
Time (hrs	nuclei
0	1
1	1
2	1
3	1
4	1
5	1
6	2
7	2
8	4
9	8
10	11
11	16
Time (hrs	nuclei
0	1
1	1
2	1
3	1
4	1
5	1
6	1
7	2
8	2
9	3
Time (hrs	nuclei
0	1
1	1
2	1
3	1
4	1
5	1
6	2
7	2
8	4
9	4
10	8
11	11
Time (hrs	nuclei
0	1
1	1
2	1
3	1
4	1
5	1
6	2
7	3
8	5
9	9
10	13
11	21
Time (hrs	nuclei
0	1
1	1
2	1
3	1
4	1
5	1
6	1
7	1
8	2
9	3
10	8
11	15
12	22
Time (hrs	nuclei
0	1
1	1
2	1
3	1
4	1
5	1
6	1
7	2
8	4
9	4
10	4
11	4
12	7
13	14
